# Supplementary material for: Flight Dispersal in Supratidal Rockpool Beetles
Source: Insects. 2024 Feb 20;15(3):140. doi: 10.3390/insects15030140 (PMC10971659; doi:10.3390/insects15030140)
Supplement: Supplementary file 1 [file insects-15-00140-s001.zip]

Archive with 1 entries (1 files):
- insects-2853755-supplementary.pdf
